# Supplementary material for: Abnormality in Peripheral and Brain Iron Contents and the Relationship with Grey Matter Volumes in Major Depressive Disorder
Source: Nutrients. 2024 Jun 28;16(13):2073. doi: 10.3390/nu16132073 (PMC11243628; doi:10.3390/nu16132073)
Supplement: Supplementary file 1 [file nutrients-16-02073-s001.zip]

Archive with 1 entries (1 files):
- nutrients-3033704-supplementary.pdf
